# Supplementary material for: Mitochondrial and Neuronal Dysfunctions in L1 Mutant Mice
Source: Int J Mol Sci. 2022 Apr 14;23(8):4337. doi: 10.3390/ijms23084337 (PMC9026747; doi:10.3390/ijms23084337)
Supplement: Supplementary file 1 [file ijms-23-04337-s001.zip]

Archive with 1 entries (1 files):
- ijms-1653668-supplementary.pdf
